# Supplementary material for: Protein Quality in Infant Formulas Marketed in Brazil: Assessments on Biodigestibility, Essential Amino Acid Content and Proteins of Biological Importance
Source: Nutrients. 2021 Nov 3;13(11):3933. doi: 10.3390/nu13113933 (PMC8622549; doi:10.3390/nu13113933)
Supplement: Supplementary file 1 [file nutrients-13-03933-s001.zip]

Archive with 1 entries (1 files):
- nutrients-1431959-supplementary.pdf
